# Supplementary material for: A checklist of the marine Anthuroidea (Crustacea: Isopoda: Cymothoida) from the reefs of Peninsular Malaysia, with some new distributional data
Source: Biodivers Data J. 2020 Jun 26;8:e54748. doi: 10.3897/BDJ.8.e54748 (PMC7334246; doi:10.3897/BDJ.8.e54748)
Supplement: XML Treatment for Apanthura tiomanae [file BDJ.8.e54748-treatment5.xml]

<!DOCTYPE tp:taxon-treatment
  PUBLIC "-//TaxonX//DTD Taxonomic Treatment Publishing DTD v0 20100105//EN" "tax-treatment-NSO.dtd">
<tp:taxon-treatment xmlns:tp="http://www.plazi.org/taxpub"><tp:treatment-meta><mixed-citation publication-type="journal"><person-group><name><surname>Chew</surname><given-names>Melvin</given-names></name><name><surname>Abdul Rahim</surname><given-names>Azman</given-names></name></person-group><article-title>A checklist of the marine <tp:taxon-name><tp:taxon-name-part taxon-name-part-type="superfamily">Anthuroidea</tp:taxon-name-part></tp:taxon-name> (<tp:taxon-name><tp:taxon-name-part taxon-name-part-type="subphylum">Crustacea</tp:taxon-name-part></tp:taxon-name>: <tp:taxon-name><tp:taxon-name-part taxon-name-part-type="order">Isopoda</tp:taxon-name-part></tp:taxon-name>: <tp:taxon-name><tp:taxon-name-part taxon-name-part-type="suborder">Cymothoida</tp:taxon-name-part></tp:taxon-name>) from the reefs of Peninsular Malaysia, with some new distributional data</article-title><source>Biodivers Data J</source><day>26</day><month>6</month><year>2020</year><volume>8</volume><pub-id pub-id-type="doi">10.3897/BDJ.8.e54748</pub-id></mixed-citation></tp:treatment-meta><tp:nomenclature><tp:taxon-name><object-id xmlns:xlink="http://www.w3.org/1999/xlink" content-type="arpha" xlink:type="simple">48B4900A-914E-5D55-8559-2B11DD147ABF</object-id><tp:taxon-name-part taxon-name-part-type="genus">Apanthura</tp:taxon-name-part> <tp:taxon-name-part taxon-name-part-type="species">tiomanae</tp:taxon-name-part><object-id xmlns:xlink="http://www.w3.org/1999/xlink" xlink:type="simple" object-id-type="WoRMS">http://www.marinespecies.org/aphia.php?p=taxdetails&amp;id=255413</object-id></tp:taxon-name><tp:taxon-authority>Müller, 1992</tp:taxon-authority><tp:nomenclature-citation-list><tp:nomenclature-citation><tp:taxon-name><tp:taxon-name-part taxon-name-part-type="genus" reg="Apanthura">Apanthura</tp:taxon-name-part> <tp:taxon-name-part taxon-name-part-type="species" reg="tiomanae">tiomanae</tp:taxon-name-part></tp:taxon-name><comment><xref ref-type="bibr" rid="B5761802">Müller 1992b</xref>: 161–166, figs 20–39.</comment></tp:nomenclature-citation></tp:nomenclature-citation-list></tp:nomenclature><tp:treatment-sec sec-type="materials"><title>Materials</title><list list-type="alpha-lower" list-content="occurrences"><list-item><p><bold>Type status:</bold> <named-content xmlns:xlink="http://www.w3.org/1999/xlink" content-type="dwc:typeStatus" xlink:type="simple">Other material</named-content>. <bold>Occurrence:</bold> recordedBy: <named-content xmlns:xlink="http://www.w3.org/1999/xlink" content-type="dwc:recordedBy" xlink:type="simple">C. Melvin</named-content>; <bold>Location:</bold> island: <named-content xmlns:xlink="http://www.w3.org/1999/xlink" content-type="dwc:island" xlink:type="simple">Pulau Tioman</named-content>; country: <named-content xmlns:xlink="http://www.w3.org/1999/xlink" content-type="dwc:country" xlink:type="simple">Malaysia</named-content>; stateProvince: <named-content xmlns:xlink="http://www.w3.org/1999/xlink" content-type="dwc:stateProvince" xlink:type="simple">Pahang</named-content>; verbatimCoordinates: <named-content xmlns:xlink="http://www.w3.org/1999/xlink" content-type="dwc:verbatimCoordinates" xlink:type="simple"><named-content content-type="dwc:verbatimCoordinates" xlink:type="simple">N2°54'15.44", E104° 6'1.08"</named-content></named-content>; <bold>Event:</bold> eventDate: <named-content xmlns:xlink="http://www.w3.org/1999/xlink" content-type="dwc:eventDate" xlink:type="simple">18 April 2014</named-content>; habitat: <named-content xmlns:xlink="http://www.w3.org/1999/xlink" content-type="dwc:habitat" xlink:type="simple">Amongst coral rubble, littoral 0.5 to 7 m depth</named-content>; <bold>Record Level:</bold> collectionCode: <named-content xmlns:xlink="http://www.w3.org/1999/xlink" content-type="dwc:collectionCode" xlink:type="simple">(1 female) UKMMZ-1572</named-content></p></list-item></list></tp:treatment-sec><tp:treatment-sec sec-type="Distribution"><title>Distribution</title><p>MALAYSIA―Pahang State: Pulau Tioman (type locality).</p></tp:treatment-sec><tp:treatment-sec sec-type="Notes"><title>Notes</title><p>Fig. <xref ref-type="fig" rid="F5761552">2</xref>d</p></tp:treatment-sec><tp:treatment-sec><!--Section generated to contain objects referenced in tp:taxon-treatment.--><fig id="F5761552" position="float" orientation="portrait"><object-id xmlns:xlink="http://www.w3.org/1999/xlink" content-type="arpha" xlink:type="simple">0F53C061-D2F2-59F2-9C9E-CF22AD5B32DF</object-id><object-id xmlns:xlink="http://www.w3.org/1999/xlink" content-type="doi" xlink:type="simple">10.3897/BDJ.8.e54748.figure2</object-id><label>Figure 2.</label><caption><p>Habitus of <tp:taxon-name><tp:taxon-name-part taxon-name-part-type="superfamily">Anthuroidea</tp:taxon-name-part></tp:taxon-name> (females) of the reefs of Peninsular Malaysia: <bold>A.</bold> <italic><tp:taxon-name><tp:taxon-name-part taxon-name-part-type="genus" reg="Amakusanthura">Amakusanthura</tp:taxon-name-part> <tp:taxon-name-part taxon-name-part-type="species" reg="koonyumae">koonyumae</tp:taxon-name-part></tp:taxon-name></italic> Bamber, 1997; <bold>B.</bold> <italic><tp:taxon-name><tp:taxon-name-part taxon-name-part-type="genus" reg="Apanthura">Apanthura</tp:taxon-name-part> <tp:taxon-name-part taxon-name-part-type="species" reg="pariensis">pariensis</tp:taxon-name-part></tp:taxon-name></italic> Negoescu, 1997; <bold>C.</bold> <italic><tp:taxon-name><tp:taxon-name-part taxon-name-part-type="genus" reg="Apanthura">Apanthura</tp:taxon-name-part> <tp:taxon-name-part taxon-name-part-type="species" reg="stocki">stocki</tp:taxon-name-part></tp:taxon-name></italic> (Müller, 1991); <bold>D.</bold> <italic><tp:taxon-name><tp:taxon-name-part taxon-name-part-type="genus" reg="Apanthura">Apanthura</tp:taxon-name-part> <tp:taxon-name-part taxon-name-part-type="species" reg="tiomanae">tiomanae</tp:taxon-name-part></tp:taxon-name></italic> Müller, 1992; <bold>E.</bold> <italic><tp:taxon-name><tp:taxon-name-part taxon-name-part-type="genus" reg="Mesanthura">Mesanthura</tp:taxon-name-part> <tp:taxon-name-part taxon-name-part-type="species" reg="asiatica">asiatica</tp:taxon-name-part></tp:taxon-name></italic> Müller, 1993; <bold>F.</bold> <italic><tp:taxon-name><tp:taxon-name-part taxon-name-part-type="genus" reg="Mesanthura">Mesanthura</tp:taxon-name-part> <tp:taxon-name-part taxon-name-part-type="species" reg="protei">protei</tp:taxon-name-part></tp:taxon-name></italic> Kensley, 1980; <bold>G.</bold> <italic><tp:taxon-name><tp:taxon-name-part taxon-name-part-type="genus" reg="Mesanthura">Mesanthura</tp:taxon-name-part> <tp:taxon-name-part taxon-name-part-type="species" reg="quadrata">quadrata</tp:taxon-name-part></tp:taxon-name></italic> Kensley &amp; Schotte, 2000; <bold>H.</bold> <italic><tp:taxon-name><tp:taxon-name-part taxon-name-part-type="genus" reg="Expanathura">Expanathura</tp:taxon-name-part> <tp:taxon-name-part taxon-name-part-type="species" reg="collaris">collaris</tp:taxon-name-part></tp:taxon-name></italic> (Kensley, 1979); <bold>I.</bold> <italic><tp:taxon-name><tp:taxon-name-part taxon-name-part-type="genus" reg="Kupellonura">Kupellonura</tp:taxon-name-part> <tp:taxon-name-part taxon-name-part-type="species" reg="gidgee">gidgee</tp:taxon-name-part></tp:taxon-name></italic> Poore &amp; Lew Ton, 1988; <bold>J.</bold> <italic><tp:taxon-name><tp:taxon-name-part taxon-name-part-type="genus" reg="Accalathura">Accalathura</tp:taxon-name-part> <tp:taxon-name-part taxon-name-part-type="species" reg="barnardi">barnardi</tp:taxon-name-part></tp:taxon-name></italic> (Nierstrasz, 1941); <bold>K.</bold> <italic><tp:taxon-name><tp:taxon-name-part taxon-name-part-type="genus" reg="Accalathura">Accalathura</tp:taxon-name-part> <tp:taxon-name-part taxon-name-part-type="species" reg="borradailei">borradailei</tp:taxon-name-part></tp:taxon-name></italic> (Stebbing, 1904); <bold>L.</bold> <italic><tp:taxon-name><tp:taxon-name-part taxon-name-part-type="genus" reg="Leptanthura">Leptanthura</tp:taxon-name-part> <tp:taxon-name-part taxon-name-part-type="species" reg="coralliophila">coralliophila</tp:taxon-name-part></tp:taxon-name></italic> Müller, 1992; <bold>M.</bold> <italic><tp:taxon-name><tp:taxon-name-part taxon-name-part-type="genus" reg="Paranthura">Paranthura</tp:taxon-name-part> <tp:taxon-name-part taxon-name-part-type="species" reg="astrolabium">astrolabium</tp:taxon-name-part></tp:taxon-name></italic> Kensley, 1979; <bold>N.</bold> <italic><tp:taxon-name><tp:taxon-name-part taxon-name-part-type="genus" reg="Paranthura">Paranthura</tp:taxon-name-part> <tp:taxon-name-part taxon-name-part-type="species" reg="setigera">setigera</tp:taxon-name-part></tp:taxon-name></italic> Negoescu, 1997; <bold>O.</bold> <italic><tp:taxon-name><tp:taxon-name-part taxon-name-part-type="genus" reg="Paranthura">Paranthura</tp:taxon-name-part> <tp:taxon-name-part taxon-name-part-type="species" reg="seychellensis">seychellensis</tp:taxon-name-part></tp:taxon-name></italic> Kensley &amp; Schotte, 2000. All species are illustrated here for the first time.</p></caption><graphic xmlns:xlink="http://www.w3.org/1999/xlink" xlink:href="bdj-08-e54748-g002.jpg" position="float" id="oo_422998.jpg" orientation="portrait" xlink:type="simple"><uri content-type="original_file" xlink:type="simple">https://binary.pensoft.net/fig/422998</uri></graphic></fig></tp:treatment-sec><ref-list><ref id="B5761802"><element-citation xmlns:xlink="http://www.w3.org/1999/xlink" publication-type="article" xlink:type="simple"><person-group person-group-type="author"><name name-style="western"><surname>Müller</surname><given-names>H. G.</given-names></name></person-group><year>1992</year><article-title><tp:taxon-name><tp:taxon-name-part taxon-name-part-type="family">Anthuridae</tp:taxon-name-part></tp:taxon-name> of the genera <italic><tp:taxon-name><tp:taxon-name-part taxon-name-part-type="genus" reg="Apanthura">Apanthura</tp:taxon-name-part></tp:taxon-name></italic> and <italic><tp:taxon-name><tp:taxon-name-part taxon-name-part-type="genus" reg="Cyathura">Cyathura</tp:taxon-name-part></tp:taxon-name></italic> from Malaysia coral reefs, with description of two new species (<tp:taxon-name><tp:taxon-name-part taxon-name-part-type="subphylum">Crustacea</tp:taxon-name-part></tp:taxon-name>: <tp:taxon-name><tp:taxon-name-part taxon-name-part-type="order">Isopoda</tp:taxon-name-part></tp:taxon-name>: <tp:taxon-name><tp:taxon-name-part taxon-name-part-type="family">Anthuridae</tp:taxon-name-part></tp:taxon-name>)</article-title><source>Zoologischer Anzeiger</source><volume>228</volume><fpage>156</fpage><lpage>166</lpage></element-citation></ref></ref-list></tp:taxon-treatment>
