# Supplementary material for: A checklist of the marine Anthuroidea (Crustacea: Isopoda: Cymothoida) from the reefs of Peninsular Malaysia, with some new distributional data
Source: Biodivers Data J. 2020 Jun 26;8:e54748. doi: 10.3897/BDJ.8.e54748 (PMC7334246; doi:10.3897/BDJ.8.e54748)
Supplement: XML Treatment for Tinggianthura alba [file BDJ.8.e54748-treatment14.xml]

<!DOCTYPE tp:taxon-treatment
  PUBLIC "-//TaxonX//DTD Taxonomic Treatment Publishing DTD v0 20100105//EN" "tax-treatment-NSO.dtd">
<tp:taxon-treatment xmlns:tp="http://www.plazi.org/taxpub"><tp:treatment-meta><mixed-citation publication-type="journal"><person-group><name><surname>Chew</surname><given-names>Melvin</given-names></name><name><surname>Abdul Rahim</surname><given-names>Azman</given-names></name></person-group><article-title>A checklist of the marine <tp:taxon-name><tp:taxon-name-part taxon-name-part-type="superfamily">Anthuroidea</tp:taxon-name-part></tp:taxon-name> (<tp:taxon-name><tp:taxon-name-part taxon-name-part-type="subphylum">Crustacea</tp:taxon-name-part></tp:taxon-name>: <tp:taxon-name><tp:taxon-name-part taxon-name-part-type="order">Isopoda</tp:taxon-name-part></tp:taxon-name>: <tp:taxon-name><tp:taxon-name-part taxon-name-part-type="suborder">Cymothoida</tp:taxon-name-part></tp:taxon-name>) from the reefs of Peninsular Malaysia, with some new distributional data</article-title><source>Biodivers Data J</source><day>26</day><month>6</month><year>2020</year><volume>8</volume><pub-id pub-id-type="doi">10.3897/BDJ.8.e54748</pub-id></mixed-citation></tp:treatment-meta><tp:nomenclature><tp:taxon-name><object-id xmlns:xlink="http://www.w3.org/1999/xlink" content-type="arpha" xlink:type="simple">62B3AE2C-BF38-5B25-B68D-2B7A33B78618</object-id><tp:taxon-name-part taxon-name-part-type="genus">Tinggianthura</tp:taxon-name-part> <tp:taxon-name-part taxon-name-part-type="species">alba</tp:taxon-name-part><object-id xmlns:xlink="http://www.w3.org/1999/xlink" xlink:type="simple" object-id-type="WoRMS">http://www.marinespecies.org/aphia.php?p=taxdetails&amp;id=1054956</object-id></tp:taxon-name><tp:taxon-authority>Chew, bin Abdul Rahim &amp; bin Haji Ross, 2014</tp:taxon-authority><tp:nomenclature-citation-list><tp:nomenclature-citation><tp:taxon-name><tp:taxon-name-part taxon-name-part-type="genus" reg="Tinggianthura">Tinggianthura</tp:taxon-name-part> <tp:taxon-name-part taxon-name-part-type="species" reg="alba">alba</tp:taxon-name-part></tp:taxon-name><comment><xref ref-type="bibr" rid="B5761599">Chew et al. 2014</xref>: 1–11, figs 2–9.</comment></tp:nomenclature-citation></tp:nomenclature-citation-list></tp:nomenclature><tp:treatment-sec sec-type="materials"><title>Materials</title><list list-type="alpha-lower" list-content="occurrences"><list-item><p><bold>Type status:</bold> <named-content xmlns:xlink="http://www.w3.org/1999/xlink" content-type="dwc:typeStatus" xlink:type="simple">Paratype</named-content>. <bold>Location:</bold> island: <named-content xmlns:xlink="http://www.w3.org/1999/xlink" content-type="dwc:island" xlink:type="simple">Kampung Pasir Panjang, Pulau Tinggi</named-content>; country: <named-content xmlns:xlink="http://www.w3.org/1999/xlink" content-type="dwc:country" xlink:type="simple">Malaysia</named-content>; stateProvince: <named-content xmlns:xlink="http://www.w3.org/1999/xlink" content-type="dwc:stateProvince" xlink:type="simple">Johor</named-content>; verbatimCoordinates: <named-content xmlns:xlink="http://www.w3.org/1999/xlink" content-type="dwc:verbatimCoordinates" xlink:type="simple"><named-content content-type="dwc:verbatimCoordinates" xlink:type="simple">N2°17'35.08", E104° 6'7.13"</named-content></named-content>; <bold>Event:</bold> eventDate: <named-content xmlns:xlink="http://www.w3.org/1999/xlink" content-type="dwc:eventDate" xlink:type="simple">16 August 2012</named-content>; habitat: <named-content xmlns:xlink="http://www.w3.org/1999/xlink" content-type="dwc:habitat" xlink:type="simple">Amongst coral rubble. Littoral 0.5 to 3 m depth</named-content>; <bold>Record Level:</bold> collectionCode: <named-content xmlns:xlink="http://www.w3.org/1999/xlink" content-type="dwc:collectionCode" xlink:type="simple">(12 females, 2 males, 1 juvenile) UKMMZ-1481; (12 females, 2 males, 1 juvenile) UKMMZ-1482; (12 females, 2 males, 1 juvenile) UKMMZ-1483</named-content></p></list-item><list-item><p><bold>Type status:</bold> <named-content xmlns:xlink="http://www.w3.org/1999/xlink" content-type="dwc:typeStatus" xlink:type="simple">Other material</named-content>. <bold>Location:</bold> island: <named-content xmlns:xlink="http://www.w3.org/1999/xlink" content-type="dwc:island" xlink:type="simple">Kampung Pasir Panjang, Pulau Tinggi</named-content>; country: <named-content xmlns:xlink="http://www.w3.org/1999/xlink" content-type="dwc:country" xlink:type="simple">Malaysia</named-content>; stateProvince: <named-content xmlns:xlink="http://www.w3.org/1999/xlink" content-type="dwc:stateProvince" xlink:type="simple">Johor</named-content>; verbatimCoordinates: <named-content xmlns:xlink="http://www.w3.org/1999/xlink" content-type="dwc:verbatimCoordinates" xlink:type="simple"><named-content content-type="dwc:verbatimCoordinates" xlink:type="simple">N2°17'35.08", E104° 6'7.13"</named-content></named-content>; <bold>Event:</bold> eventDate: <named-content xmlns:xlink="http://www.w3.org/1999/xlink" content-type="dwc:eventDate" xlink:type="simple">18 Dec 2012</named-content>; habitat: <named-content xmlns:xlink="http://www.w3.org/1999/xlink" content-type="dwc:habitat" xlink:type="simple">Amongst coral rubble. Littoral 0.5 to 3 m depth</named-content>; <bold>Record Level:</bold> collectionCode: <named-content xmlns:xlink="http://www.w3.org/1999/xlink" content-type="dwc:collectionCode" xlink:type="simple">(92 females, 8 males) UKMMZ-1622</named-content></p></list-item><list-item><p><bold>Type status:</bold> <named-content xmlns:xlink="http://www.w3.org/1999/xlink" content-type="dwc:typeStatus" xlink:type="simple">Other material</named-content>. <bold>Location:</bold> island: <named-content xmlns:xlink="http://www.w3.org/1999/xlink" content-type="dwc:island" xlink:type="simple">Kampung Pasir Panjang, Pulau Tinggi</named-content>; country: <named-content xmlns:xlink="http://www.w3.org/1999/xlink" content-type="dwc:country" xlink:type="simple">Malaysia</named-content>; stateProvince: <named-content xmlns:xlink="http://www.w3.org/1999/xlink" content-type="dwc:stateProvince" xlink:type="simple">Johor</named-content>; verbatimCoordinates: <named-content xmlns:xlink="http://www.w3.org/1999/xlink" content-type="dwc:verbatimCoordinates" xlink:type="simple"><named-content content-type="dwc:verbatimCoordinates" xlink:type="simple">N2°17'35.08", E104° 6'7.13"</named-content></named-content>; <bold>Event:</bold> eventDate: <named-content xmlns:xlink="http://www.w3.org/1999/xlink" content-type="dwc:eventDate" xlink:type="simple">28 Feb 2013</named-content>; habitat: <named-content xmlns:xlink="http://www.w3.org/1999/xlink" content-type="dwc:habitat" xlink:type="simple">Amongst coral rubble. Littoral 0.5 to 3 m depth</named-content>; <bold>Record Level:</bold> collectionCode: <named-content xmlns:xlink="http://www.w3.org/1999/xlink" content-type="dwc:collectionCode" xlink:type="simple">(26 females) UKMMZ-1623</named-content></p></list-item></list></tp:treatment-sec><tp:treatment-sec sec-type="Distribution"><title>Distribution</title><p>Only known from type locality (Pulau Tinggi, Johor, Malaysia)</p></tp:treatment-sec><ref-list><ref id="B5761599"><element-citation xmlns:xlink="http://www.w3.org/1999/xlink" publication-type="article" xlink:type="simple"><person-group person-group-type="author"><name name-style="western"><surname>Chew</surname><given-names>Melvin</given-names></name><name name-style="western"><surname>Abdul Rahim</surname><given-names>Azman</given-names></name><name name-style="western"><surname>Haji Ross</surname><given-names>Othman bin</given-names></name></person-group><year>2014</year><article-title><italic><tp:taxon-name><tp:taxon-name-part taxon-name-part-type="genus" reg="Tinggianthura">Tinggianthura</tp:taxon-name-part> <tp:taxon-name-part taxon-name-part-type="species" reg="alba">alba</tp:taxon-name-part></tp:taxon-name></italic>: A new genus and species of <tp:taxon-name><tp:taxon-name-part taxon-name-part-type="family">Anthuridae</tp:taxon-name-part></tp:taxon-name> (<tp:taxon-name><tp:taxon-name-part taxon-name-part-type="order">Isopoda</tp:taxon-name-part></tp:taxon-name>, <tp:taxon-name><tp:taxon-name-part taxon-name-part-type="suborder">Cymothoida</tp:taxon-name-part></tp:taxon-name>, <tp:taxon-name><tp:taxon-name-part taxon-name-part-type="superfamily">Anthuroidea</tp:taxon-name-part></tp:taxon-name>) from Pulau Tinggi, Johor, Malaysia with an updated key to the genera of <tp:taxon-name><tp:taxon-name-part taxon-name-part-type="family">Anthuridae</tp:taxon-name-part></tp:taxon-name></article-title><source>PLOS One</source><volume>9</volume><issue>6</issue><pub-id pub-id-type="doi">10.1371/journal.pone.0099072</pub-id></element-citation></ref></ref-list></tp:taxon-treatment>
