# Supplementary material for: A checklist of the marine Anthuroidea (Crustacea: Isopoda: Cymothoida) from the reefs of Peninsular Malaysia, with some new distributional data
Source: Biodivers Data J. 2020 Jun 26;8:e54748. doi: 10.3897/BDJ.8.e54748 (PMC7334246; doi:10.3897/BDJ.8.e54748)
Supplement: XML Treatment for Accalathura barnardi [file BDJ.8.e54748-treatment19.xml]

<!DOCTYPE tp:taxon-treatment
  PUBLIC "-//TaxonX//DTD Taxonomic Treatment Publishing DTD v0 20100105//EN" "tax-treatment-NSO.dtd">
<tp:taxon-treatment xmlns:tp="http://www.plazi.org/taxpub"><tp:treatment-meta><mixed-citation publication-type="journal"><person-group><name><surname>Chew</surname><given-names>Melvin</given-names></name><name><surname>Abdul Rahim</surname><given-names>Azman</given-names></name></person-group><article-title>A checklist of the marine <tp:taxon-name><tp:taxon-name-part taxon-name-part-type="superfamily">Anthuroidea</tp:taxon-name-part></tp:taxon-name> (<tp:taxon-name><tp:taxon-name-part taxon-name-part-type="subphylum">Crustacea</tp:taxon-name-part></tp:taxon-name>: <tp:taxon-name><tp:taxon-name-part taxon-name-part-type="order">Isopoda</tp:taxon-name-part></tp:taxon-name>: <tp:taxon-name><tp:taxon-name-part taxon-name-part-type="suborder">Cymothoida</tp:taxon-name-part></tp:taxon-name>) from the reefs of Peninsular Malaysia, with some new distributional data</article-title><source>Biodivers Data J</source><day>26</day><month>6</month><year>2020</year><volume>8</volume><pub-id pub-id-type="doi">10.3897/BDJ.8.e54748</pub-id></mixed-citation></tp:treatment-meta><tp:nomenclature><tp:taxon-name><object-id xmlns:xlink="http://www.w3.org/1999/xlink" content-type="arpha" xlink:type="simple">E97A59EE-122C-5D8D-B6CC-368918E7A019</object-id><tp:taxon-name-part taxon-name-part-type="genus">Accalathura</tp:taxon-name-part> <tp:taxon-name-part taxon-name-part-type="species">barnardi</tp:taxon-name-part><object-id xmlns:xlink="http://www.w3.org/1999/xlink" xlink:type="simple" object-id-type="WoRMS">http://www.marinespecies.org/aphia.php?p=taxdetails&amp;id=258455</object-id></tp:taxon-name><tp:taxon-authority>(Nierstrasz, 1941)</tp:taxon-authority><tp:nomenclature-citation-list><tp:nomenclature-citation><tp:taxon-name><tp:taxon-name-part taxon-name-part-type="genus" reg="Katanthura">Katanthura</tp:taxon-name-part> <tp:taxon-name-part taxon-name-part-type="species" reg="barnardi">barnardi</tp:taxon-name-part></tp:taxon-name><comment><xref ref-type="bibr" rid="B5892525">Nierstrasz 1941</xref>: 243–247, figs 1–13.</comment></tp:nomenclature-citation><tp:nomenclature-citation><tp:taxon-name><tp:taxon-name-part taxon-name-part-type="genus" reg="Accalathura">Accalathura</tp:taxon-name-part> <tp:taxon-name-part taxon-name-part-type="species" reg="barnardi">barnardi</tp:taxon-name-part></tp:taxon-name><comment><xref ref-type="bibr" rid="B5827897">Poore 1980</xref>: 59; <xref ref-type="bibr" rid="B5827925">Poore and Lew Ton 1990</xref>: 386, 388, fig 5.</comment></tp:nomenclature-citation></tp:nomenclature-citation-list></tp:nomenclature><tp:treatment-sec sec-type="materials"><title>Materials</title><list list-type="alpha-lower" list-content="occurrences"><list-item><p><bold>Type status:</bold> <named-content xmlns:xlink="http://www.w3.org/1999/xlink" content-type="dwc:typeStatus" xlink:type="simple">Other material</named-content>. <bold>Location:</bold> island: <named-content xmlns:xlink="http://www.w3.org/1999/xlink" content-type="dwc:island" xlink:type="simple">Batu Malang, Pulau Tioman</named-content>; country: <named-content xmlns:xlink="http://www.w3.org/1999/xlink" content-type="dwc:country" xlink:type="simple">Malaysia</named-content>; stateProvince: <named-content xmlns:xlink="http://www.w3.org/1999/xlink" content-type="dwc:stateProvince" xlink:type="simple">Pahang</named-content>; verbatimCoordinates: <named-content xmlns:xlink="http://www.w3.org/1999/xlink" content-type="dwc:verbatimCoordinates" xlink:type="simple"><named-content content-type="dwc:verbatimCoordinates" xlink:type="simple">N2°54'15.44", E104° 6'1.08"</named-content></named-content>; <bold>Event:</bold> eventDate: <named-content xmlns:xlink="http://www.w3.org/1999/xlink" content-type="dwc:eventDate" xlink:type="simple">18 April 2014</named-content>; habitat: <named-content xmlns:xlink="http://www.w3.org/1999/xlink" content-type="dwc:habitat" xlink:type="simple">Amongst coral rubble, littoral 0.5 to 7 m depth</named-content>; <bold>Record Level:</bold> collectionCode: <named-content xmlns:xlink="http://www.w3.org/1999/xlink" content-type="dwc:collectionCode" xlink:type="simple">(1 female) UKMMZ-1603; (1 male) UKMMZ-1604; (6 females) UKMMZ-1605</named-content></p></list-item><list-item><p><bold>Type status:</bold> <named-content xmlns:xlink="http://www.w3.org/1999/xlink" content-type="dwc:typeStatus" xlink:type="simple">Other material</named-content>. <bold>Location:</bold> island: <named-content xmlns:xlink="http://www.w3.org/1999/xlink" content-type="dwc:island" xlink:type="simple">Labas, Pulau Tioman</named-content>; country: <named-content xmlns:xlink="http://www.w3.org/1999/xlink" content-type="dwc:country" xlink:type="simple">Malaysia</named-content>; stateProvince: <named-content xmlns:xlink="http://www.w3.org/1999/xlink" content-type="dwc:stateProvince" xlink:type="simple">Pahang</named-content>; verbatimCoordinates: <named-content xmlns:xlink="http://www.w3.org/1999/xlink" content-type="dwc:verbatimCoordinates" xlink:type="simple"><named-content content-type="dwc:verbatimCoordinates" xlink:type="simple">N2°53'13.71", E104° 3'54.65"</named-content></named-content>; <bold>Event:</bold> eventDate: <named-content xmlns:xlink="http://www.w3.org/1999/xlink" content-type="dwc:eventDate" xlink:type="simple">18 April 2014</named-content>; habitat: <named-content xmlns:xlink="http://www.w3.org/1999/xlink" content-type="dwc:habitat" xlink:type="simple">Amongst coral rubble, littoral 0.5 to 15 m depth</named-content>; <bold>Record Level:</bold> collectionCode: <named-content xmlns:xlink="http://www.w3.org/1999/xlink" content-type="dwc:collectionCode" xlink:type="simple">(9 females, 2 males) UKMMZ-1606</named-content></p></list-item><list-item><p><bold>Type status:</bold> <named-content xmlns:xlink="http://www.w3.org/1999/xlink" content-type="dwc:typeStatus" xlink:type="simple">Other material</named-content>. <bold>Location:</bold> island: <named-content xmlns:xlink="http://www.w3.org/1999/xlink" content-type="dwc:island" xlink:type="simple">Pulau Seri Buat</named-content>; country: <named-content xmlns:xlink="http://www.w3.org/1999/xlink" content-type="dwc:country" xlink:type="simple">Malaysia</named-content>; stateProvince: <named-content xmlns:xlink="http://www.w3.org/1999/xlink" content-type="dwc:stateProvince" xlink:type="simple">Pahang</named-content>; verbatimCoordinates: <named-content xmlns:xlink="http://www.w3.org/1999/xlink" content-type="dwc:verbatimCoordinates" xlink:type="simple"><named-content content-type="dwc:verbatimCoordinates" xlink:type="simple">N2°41'13.59", E103° 55'25.99"</named-content></named-content>; <bold>Event:</bold> eventDate: <named-content xmlns:xlink="http://www.w3.org/1999/xlink" content-type="dwc:eventDate" xlink:type="simple">19 April 2014</named-content>; habitat: <named-content xmlns:xlink="http://www.w3.org/1999/xlink" content-type="dwc:habitat" xlink:type="simple">Amongst coral rubble, littoral 0.5 to 7 m depth</named-content>; <bold>Record Level:</bold> collectionCode: <named-content xmlns:xlink="http://www.w3.org/1999/xlink" content-type="dwc:collectionCode" xlink:type="simple">(6 females) UKMMZ-1607</named-content></p></list-item><list-item><p><bold>Type status:</bold> <named-content xmlns:xlink="http://www.w3.org/1999/xlink" content-type="dwc:typeStatus" xlink:type="simple">Other material</named-content>. <bold>Location:</bold> island: <named-content xmlns:xlink="http://www.w3.org/1999/xlink" content-type="dwc:island" xlink:type="simple">Batu Bonchek, Pulau Dayang</named-content>; country: <named-content xmlns:xlink="http://www.w3.org/1999/xlink" content-type="dwc:country" xlink:type="simple">Malaysia</named-content>; stateProvince: <named-content xmlns:xlink="http://www.w3.org/1999/xlink" content-type="dwc:stateProvince" xlink:type="simple">Johor</named-content>; verbatimCoordinates: <named-content xmlns:xlink="http://www.w3.org/1999/xlink" content-type="dwc:verbatimCoordinates" xlink:type="simple"><named-content content-type="dwc:verbatimCoordinates" xlink:type="simple">N2°28'40.90", E104° 30'19.12"</named-content></named-content>; <bold>Event:</bold> eventDate: <named-content xmlns:xlink="http://www.w3.org/1999/xlink" content-type="dwc:eventDate" xlink:type="simple">26 July 2016</named-content>; habitat: <named-content xmlns:xlink="http://www.w3.org/1999/xlink" content-type="dwc:habitat" xlink:type="simple">Amongst coral rubble, littoral 0.5 to 3 m depth</named-content>; <bold>Record Level:</bold> collectionCode: <named-content xmlns:xlink="http://www.w3.org/1999/xlink" content-type="dwc:collectionCode" xlink:type="simple">(13 females, 2 males) UKMMZ-1608</named-content></p></list-item><list-item><p><bold>Type status:</bold> <named-content xmlns:xlink="http://www.w3.org/1999/xlink" content-type="dwc:typeStatus" xlink:type="simple">Other material</named-content>. <bold>Location:</bold> island: <named-content xmlns:xlink="http://www.w3.org/1999/xlink" content-type="dwc:island" xlink:type="simple">Teluk Rha, Pulau Aur</named-content>; country: <named-content xmlns:xlink="http://www.w3.org/1999/xlink" content-type="dwc:country" xlink:type="simple">Malaysia</named-content>; stateProvince: <named-content xmlns:xlink="http://www.w3.org/1999/xlink" content-type="dwc:stateProvince" xlink:type="simple">Johor</named-content>; verbatimCoordinates: <named-content xmlns:xlink="http://www.w3.org/1999/xlink" content-type="dwc:verbatimCoordinates" xlink:type="simple"><named-content content-type="dwc:verbatimCoordinates" xlink:type="simple">N2°28'17.24", E104° 30'53.14"</named-content></named-content>; <bold>Event:</bold> eventDate: <named-content xmlns:xlink="http://www.w3.org/1999/xlink" content-type="dwc:eventDate" xlink:type="simple">27 July 2016</named-content>; habitat: <named-content xmlns:xlink="http://www.w3.org/1999/xlink" content-type="dwc:habitat" xlink:type="simple">Amongst coral rubble, littoral 0.5 to 3 m depth</named-content>; <bold>Record Level:</bold> collectionCode: <named-content xmlns:xlink="http://www.w3.org/1999/xlink" content-type="dwc:collectionCode" xlink:type="simple">(1 female, 1 males) UKMMZ-1609</named-content></p></list-item></list></tp:treatment-sec><tp:treatment-sec sec-type="Distribution"><title>Distribution</title><p>INDONESIA―Solo Strait, Java Sea (type locality); MALAYSIA―Pulau Tioman; Pulau Seri Buat (new record).</p></tp:treatment-sec><tp:treatment-sec sec-type="Notes"><title>Notes</title><p>Fig. <xref ref-type="fig" rid="F5761552">2</xref>j</p></tp:treatment-sec><tp:treatment-sec><!--Section generated to contain objects referenced in tp:taxon-treatment.--><fig id="F5761552" position="float" orientation="portrait"><object-id xmlns:xlink="http://www.w3.org/1999/xlink" content-type="arpha" xlink:type="simple">0F53C061-D2F2-59F2-9C9E-CF22AD5B32DF</object-id><object-id xmlns:xlink="http://www.w3.org/1999/xlink" content-type="doi" xlink:type="simple">10.3897/BDJ.8.e54748.figure2</object-id><label>Figure 2.</label><caption><p>Habitus of <tp:taxon-name><tp:taxon-name-part taxon-name-part-type="superfamily">Anthuroidea</tp:taxon-name-part></tp:taxon-name> (females) of the reefs of Peninsular Malaysia: <bold>A.</bold> <italic><tp:taxon-name><tp:taxon-name-part taxon-name-part-type="genus" reg="Amakusanthura">Amakusanthura</tp:taxon-name-part> <tp:taxon-name-part taxon-name-part-type="species" reg="koonyumae">koonyumae</tp:taxon-name-part></tp:taxon-name></italic> Bamber, 1997; <bold>B.</bold> <italic><tp:taxon-name><tp:taxon-name-part taxon-name-part-type="genus" reg="Apanthura">Apanthura</tp:taxon-name-part> <tp:taxon-name-part taxon-name-part-type="species" reg="pariensis">pariensis</tp:taxon-name-part></tp:taxon-name></italic> Negoescu, 1997; <bold>C.</bold> <italic><tp:taxon-name><tp:taxon-name-part taxon-name-part-type="genus" reg="Apanthura">Apanthura</tp:taxon-name-part> <tp:taxon-name-part taxon-name-part-type="species" reg="stocki">stocki</tp:taxon-name-part></tp:taxon-name></italic> (Müller, 1991); <bold>D.</bold> <italic><tp:taxon-name><tp:taxon-name-part taxon-name-part-type="genus" reg="Apanthura">Apanthura</tp:taxon-name-part> <tp:taxon-name-part taxon-name-part-type="species" reg="tiomanae">tiomanae</tp:taxon-name-part></tp:taxon-name></italic> Müller, 1992; <bold>E.</bold> <italic><tp:taxon-name><tp:taxon-name-part taxon-name-part-type="genus" reg="Mesanthura">Mesanthura</tp:taxon-name-part> <tp:taxon-name-part taxon-name-part-type="species" reg="asiatica">asiatica</tp:taxon-name-part></tp:taxon-name></italic> Müller, 1993; <bold>F.</bold> <italic><tp:taxon-name><tp:taxon-name-part taxon-name-part-type="genus" reg="Mesanthura">Mesanthura</tp:taxon-name-part> <tp:taxon-name-part taxon-name-part-type="species" reg="protei">protei</tp:taxon-name-part></tp:taxon-name></italic> Kensley, 1980; <bold>G.</bold> <italic><tp:taxon-name><tp:taxon-name-part taxon-name-part-type="genus" reg="Mesanthura">Mesanthura</tp:taxon-name-part> <tp:taxon-name-part taxon-name-part-type="species" reg="quadrata">quadrata</tp:taxon-name-part></tp:taxon-name></italic> Kensley &amp; Schotte, 2000; <bold>H.</bold> <italic><tp:taxon-name><tp:taxon-name-part taxon-name-part-type="genus" reg="Expanathura">Expanathura</tp:taxon-name-part> <tp:taxon-name-part taxon-name-part-type="species" reg="collaris">collaris</tp:taxon-name-part></tp:taxon-name></italic> (Kensley, 1979); <bold>I.</bold> <italic><tp:taxon-name><tp:taxon-name-part taxon-name-part-type="genus" reg="Kupellonura">Kupellonura</tp:taxon-name-part> <tp:taxon-name-part taxon-name-part-type="species" reg="gidgee">gidgee</tp:taxon-name-part></tp:taxon-name></italic> Poore &amp; Lew Ton, 1988; <bold>J.</bold> <italic><tp:taxon-name><tp:taxon-name-part taxon-name-part-type="genus" reg="Accalathura">Accalathura</tp:taxon-name-part> <tp:taxon-name-part taxon-name-part-type="species" reg="barnardi">barnardi</tp:taxon-name-part></tp:taxon-name></italic> (Nierstrasz, 1941); <bold>K.</bold> <italic><tp:taxon-name><tp:taxon-name-part taxon-name-part-type="genus" reg="Accalathura">Accalathura</tp:taxon-name-part> <tp:taxon-name-part taxon-name-part-type="species" reg="borradailei">borradailei</tp:taxon-name-part></tp:taxon-name></italic> (Stebbing, 1904); <bold>L.</bold> <italic><tp:taxon-name><tp:taxon-name-part taxon-name-part-type="genus" reg="Leptanthura">Leptanthura</tp:taxon-name-part> <tp:taxon-name-part taxon-name-part-type="species" reg="coralliophila">coralliophila</tp:taxon-name-part></tp:taxon-name></italic> Müller, 1992; <bold>M.</bold> <italic><tp:taxon-name><tp:taxon-name-part taxon-name-part-type="genus" reg="Paranthura">Paranthura</tp:taxon-name-part> <tp:taxon-name-part taxon-name-part-type="species" reg="astrolabium">astrolabium</tp:taxon-name-part></tp:taxon-name></italic> Kensley, 1979; <bold>N.</bold> <italic><tp:taxon-name><tp:taxon-name-part taxon-name-part-type="genus" reg="Paranthura">Paranthura</tp:taxon-name-part> <tp:taxon-name-part taxon-name-part-type="species" reg="setigera">setigera</tp:taxon-name-part></tp:taxon-name></italic> Negoescu, 1997; <bold>O.</bold> <italic><tp:taxon-name><tp:taxon-name-part taxon-name-part-type="genus" reg="Paranthura">Paranthura</tp:taxon-name-part> <tp:taxon-name-part taxon-name-part-type="species" reg="seychellensis">seychellensis</tp:taxon-name-part></tp:taxon-name></italic> Kensley &amp; Schotte, 2000. All species are illustrated here for the first time.</p></caption><graphic xmlns:xlink="http://www.w3.org/1999/xlink" xlink:href="bdj-08-e54748-g002.jpg" position="float" id="oo_422998.jpg" orientation="portrait" xlink:type="simple"><uri content-type="original_file" xlink:type="simple">https://binary.pensoft.net/fig/422998</uri></graphic></fig></tp:treatment-sec><ref-list><ref id="B5892525"><element-citation xmlns:xlink="http://www.w3.org/1999/xlink" publication-type="article" xlink:type="simple"><person-group person-group-type="author"><name name-style="western"><surname>Nierstrasz</surname><given-names>H. F.</given-names></name></person-group><year>1941</year><article-title>Die Isopoden der Siboga-Expedition, IV. <tp:taxon-name><tp:taxon-name-part taxon-name-part-type="order">Isopoda</tp:taxon-name-part></tp:taxon-name> Genuina. III. <tp:taxon-name><tp:taxon-name-part taxon-name-part-type="suborder">Gnathiidea</tp:taxon-name-part></tp:taxon-name>, <tp:taxon-name><tp:taxon-name-part taxon-name-part-type="suborder">Anthuridea</tp:taxon-name-part></tp:taxon-name>, <tp:taxon-name><tp:taxon-name-part taxon-name-part-type="suborder">Valvifera</tp:taxon-name-part></tp:taxon-name>, <tp:taxon-name><tp:taxon-name-part taxon-name-part-type="suborder">Asellota</tp:taxon-name-part></tp:taxon-name>, <tp:taxon-name>Phreatocoidea</tp:taxon-name></article-title><source>Siboga Expedition Monographie</source><volume>32d</volume><fpage>235</fpage><lpage>305</lpage></element-citation></ref><ref id="B5827897"><element-citation xmlns:xlink="http://www.w3.org/1999/xlink" publication-type="article" xlink:type="simple"><person-group person-group-type="author"><name name-style="western"><surname>Poore</surname><given-names>G. C.B.</given-names></name></person-group><year>1980</year><article-title>A revision of the genera of the <tp:taxon-name><tp:taxon-name-part taxon-name-part-type="family">Paranthuridae</tp:taxon-name-part></tp:taxon-name> (<tp:taxon-name><tp:taxon-name-part taxon-name-part-type="subphylum">Crustacea</tp:taxon-name-part></tp:taxon-name>: <tp:taxon-name><tp:taxon-name-part taxon-name-part-type="order">Isopoda</tp:taxon-name-part></tp:taxon-name>: <tp:taxon-name><tp:taxon-name-part taxon-name-part-type="family">Anthuridae</tp:taxon-name-part></tp:taxon-name>) with a catalogue of species</article-title><source>Zoological Journal of the Linnean Society</source><volume>68</volume><fpage>53</fpage><lpage>67</lpage><pub-id pub-id-type="doi">10.1111/j.1096-3642.1980.tb01918.x</pub-id></element-citation></ref><ref id="B5827925"><element-citation xmlns:xlink="http://www.w3.org/1999/xlink" publication-type="article" xlink:type="simple"><person-group person-group-type="author"><name name-style="western"><surname>Poore</surname><given-names>G. C. B.</given-names></name><name name-style="western"><surname>Lew Ton</surname><given-names>H. M.</given-names></name></person-group><year>1990</year><article-title><tp:taxon-name><tp:taxon-name-part taxon-name-part-type="genus" reg="Accalathura">Accalathura</tp:taxon-name-part></tp:taxon-name> (<tp:taxon-name><tp:taxon-name-part taxon-name-part-type="subphylum">Crustacea</tp:taxon-name-part></tp:taxon-name>: <tp:taxon-name><tp:taxon-name-part taxon-name-part-type="order">Isopoda</tp:taxon-name-part></tp:taxon-name>: <tp:taxon-name><tp:taxon-name-part taxon-name-part-type="family">Paranthuridae</tp:taxon-name-part></tp:taxon-name>) from northern Australia and adjacent seas</article-title><source>Memoirs of the Museum of Victoria</source><volume>50</volume><issue>2</issue><fpage>379</fpage><lpage>402</lpage><pub-id pub-id-type="doi">10.24199/j.mmv.1990.50.11</pub-id></element-citation></ref></ref-list></tp:taxon-treatment>
